# Supplementary material for: An Innovative Curriculum to Empower Trainees and Faculty to Address Patient-Initiated Identity-Based Misconduct in the Clinical Learning Environment
Source: MedEdPORTAL. 2026 Apr 9;22:11591. doi: 10.15766/mep_2374-8265.11591 (PMC13061878; doi:10.15766/mep_2374-8265.11591)
Supplement: Supplementary file 1 — I-RESPOND Toolkit.docxFacilitator Guide.docxEvaluations.docxPresentation.pptxScenario Scripts.docx [file mep_2374-8265.11591-s001.zip]

Archive with 6 entries (6 files):
- B. Facilitator Guide.docx
- C. Evaluations.docx
- D. Presentation.pptx
- E. Scenario Scripts.docx
- A. I-RESPOND Toolkit.docx
- _Educational Summary Report_11591.pdf
